# Supplementary material for: Flavor-protein interactions for four plant proteins with ketones and esters
Source: Heliyon. 2023 May 25;9(6):e16503. doi: 10.1016/j.heliyon.2023.e16503 (PMC10245154; doi:10.1016/j.heliyon.2023.e16503)
Supplement: MMC 2 — Correlation between hydrophobic index, solubility, pH, and amino acid content of pea, soy, fava bean, and chickpea and their model parameters obtained from fitting the flavor retention model on experimental data. The model parameter is the hydrophobic interaction parameter (ap) for esters and ketones. [file mmc2.xlsx]

## Sheet: Sheet1
	ap esters	ap ketones
ap	1	1
AUC_rel	-0.09	-0.11
AUC	-0.08	-0.08
hydrophobic.index	0.71	0.74
solubility	-0.68	-0.56
pH	-0.25	-0.42
Ratio	0.17	0.53
Alanine	-0.99	-0.93
Arginine	-0.33	-0.55
Aspartic.acid	-0.98	-0.95
Cystine	-0.66	-0.37
Glutamic.acid	-1	-0.88
Glycine	-0.98	-0.95
Histidine	-0.98	-0.88
Isoleucine	-0.97	-0.96
Leucine	-0.86	-0.94
Lysine	-0.56	-0.87
Methionine	-0.16	0.21
Phenylalanine	0.27	0.48
Proline	-0.97	-0.73
Serine	-0.93	-0.87
Threonine	-0.99	-0.93
Tryptophan	-0.92	-0.65
Tyrosine	-0.93	-0.99
Valine	-0.89	-0.99
